# Supplementary material for: Comprehensive Bioinformatic Characterization of CD70, CD80, and TIGIT as Diagnostic, Prognostic, and Immune Biomarkers in Pan-Cancer
Source: Curr Issues Mol Biol. 2026 Jun 21;48(6):641. doi: 10.3390/cimb48060641 (PMC13297921; doi:10.3390/cimb48060641)
Supplement: Supplementary file 1 [file cimb-48-00641-s001.zip]

Archive with 1 entries (1 files):
- cimb-4319209-Supplementary material.pdf
